# Supplementary material for: An RNA decay factor wears a new coat: UPF3B modulates translation termination
Source: F1000Res. 2017 Dec 20;6:2159. [Version 1] doi: 10.12688/f1000research.12704.1 (PMC5749124; doi:10.12688/f1000research.12704.1)
Supplement: Supplementary file 1 [file f1000research-6-13758-s0000.tgz]

Archive with 1 entries (1 files):
- 66d25211-495e-4867-9417-9a1be266d4d9.png
